# Supplementary material for: Integration of Adenylate Kinase 1 with Its Peptide Conformational Imprint
Source: Int J Mol Sci. 2022 Jun 10;23(12):6521. doi: 10.3390/ijms23126521 (PMC9223553; doi:10.3390/ijms23126521)
Supplement: Supplementary file 1 [file ijms-23-06521-s001.zip]

Archive with 1 entries (1 files):
- ijms-1727220-supplementary.pdf
